# Supplementary material for: Systemic Allergic Reactions to Subcutaneous Allergen Immunotherapy—A Single-Center Experience
Source: Life (Basel). 2025 Sep 28;15(10):1527. doi: 10.3390/life15101527 (PMC12565005; doi:10.3390/life15101527)
Supplement: Supplementary file 1 [file life-15-01527-s001.zip]

Archive with 1 entries (1 files):
- life-3854033-supplementary.pdf
